# Supplementary material for: Asymmetric Dual-Interface Passivation with Functionalized Ammonium Halides for High-Performance Inverted CsPbI2Br Perovskite Solar Cells
Source: Nanomaterials (Basel). 2026 Jun 27;16(13):795. doi: 10.3390/nano16130795 (PMC13362995; doi:10.3390/nano16130795)
Supplement: Supplementary file 1 [file nanomaterials-16-00795-s001.zip]

Archive with 1 entries (1 files):
- nanomaterials-4369208-supplementary.pdf
